# Supplementary material for: A Multi-Centre Randomized Controlled Trial Comparing Connective Tissue Graft with Collagen Matrix to Increase Buccal Soft Tissue Thickness: A Cone-Beam CT Analysis
Source: J Clin Med. 2023 Apr 19;12(8):2977. doi: 10.3390/jcm12082977 (PMC10145418; doi:10.3390/jcm12082977)
Supplement: Supplementary file 1 [file jcm-12-02977-s001.zip]

Archive with 1 entries (1 files):
- jcm-2308776-supplementary.xlsx
