# Supplementary material for: A Multi-Centre Randomized Controlled Trial Comparing Connective Tissue Graft with Collagen Matrix to Increase Buccal Soft Tissue Thickness: A Cone-Beam CT Analysis
Source: J Clin Med. 2023 Apr 19;12(8):2977. doi: 10.3390/jcm12082977 (PMC10145418; doi:10.3390/jcm12082977)
Supplement: Supplementary file 1 [file jcm-12-02977-s001.zip › jcm-2308776-supplementary.xlsx]

## Sheet: Dataset_FibroGide_CBCT
Center	Patient_reference_no	Gender	Age	Implant_position	Surgery_date	Guide_type	Sleeve_offset (mm)	Guide_producer	Guide_passive_fit	Treatmentgroup	Implant_diameter	Implant_length	Primary_implant_stability (Ncm)	CTG_FG_width (mm)	CTG_FG_length (mm)	CTG_FG_thickness (mm)	Suprastructure_type	Crown_length_postop (mm)	Surgery_time (min	PES_Proc_t0	Primary_wound_closure	Flap_tension	Hor_defect_depth (mm)	Area_ROI_SMOP (mm^2)	Mean_distance_t1_SMOP (mm)	Volume_t1_SMOP (mm^3)	Crown_length_t1_SMOP (mm)	CBCT_HOR_MIN1_t0 (mm)	CBCT_HOR_MIN3_t0 (mm)	CBCT_HOR_MIN5_t0 (mm)	CBCT_VERT_t0 (mm)	One_week_FU_date	VAS_postop_bleeding	VAS_postop_bleeding_2	VAS_postop_pain	VAS_postop_oedema	VAS_postop_hematoma	Total_painkillers	Willigness_to_undergo_again	Complications_one_week	Chairtime_compl_one_week (min)	t2_FU_date	Complications_t2	Chairtime_compl_t2 (min)	Adaptation_provisional_crown_t2	Bone_loss_RX_t2 (mm)	Crown_length_t2 (mm)	Plaque_t2	BoP_t2
1	1	2	20	1	2019-06-28	1	0	2	0	2	1	2	35	10	6	2	1	9	26	1	1	0	1.77	38.93	1.4	60	7.19	5.04	5.04	5.52	-0.39	2019-07-04	50	1	30	20	0	5	2	1	0	2019-10-11	0	15	0	0	10	25	25
1	2	1	35	4	2019-07-19	1	2	2	1	2	1	2	35	10	8	4	1	99	20	0	1	0	2.4	28.81	3.38	84.51	6.3	4.2	3.86	3.27	-1.01	2019-07-26	10	1	40	10	30	7	2	0	0	2019-10-28	0	0	0	0.13	99	25	25
1	3	2	25	4	2019-08-26	2	0	2	0	1	2	3	32	7	5	2	1	5	32	1	1	0	0.44	30.4	1.59	43.15	#NULL!	4.73	4.58	4.72	-0.53	2019-09-03	0	0	30	0	0	5	1	0	0	2020-03-16	1	40	0	0.22	6	25	25
1	4	2	22	2	2019-10-01	1	3	2	0	2	1	1	25	8	5	3.5	1	10	20	0	1	0	1.22	22.77	3.06	65.59	6.97	#NULL!	#NULL!	#NULL!	#NULL!	2019-10-01	0	0	20	0	0	2	1	0	0	2020-03-16	1	30	1	2.09	12	25	0
1	15	1	38	4	2019-10-01	1	2	2	0	2	1	3	42	7	6	2	1	5	35	0	1	0	1.99	28.4	1.79	45.79	4.12	5.75	4.54	3.69	-1.28	2019-10-01	0	0	20	0	0	3	1	0	0	2020-03-16	0	0	0	0.6	5	25	0
1	20	1	42	3	2019-10-01	1	3.5	2	0	1	2	2	35	10	5	4	1	7	28	0	0	0	1.85	32.01	2.14	56.26	8.26	3.15	3.48	3.4	-1.08	2019-10-01	0	0	30	1	0	5	1	0	0	2020-03-16	1	30	1	0.98	9	25	25
1	49	1	49	4	2020-06-23	1	1.5	2	0	1	1	2	20	8	6	2	2	#NULL!	19	0	1	0	1.81	25	1.44	35.15	#NULL!	3.45	4	3.71	-1.23	2020-06-30	30	1	10	0	0	0	1	0	0	2020-09-22	0	0	0	0.15	#NULL!	0	25
1	51	1	65	4	2020-07-16	1	0	1	0	1	2	3	35	7	9	2	2	#NULL!	19	0	0	0	1.73	22.14	1.96	38.02	#NULL!	3.95	3.84	3.2	-0.11	2020-07-22	0	0	10	0	0	0	1	0	0	2020-10-29	0	0	0	1.35	#NULL!	0	0
1	59	1	77	3	2020-10-27	1	1.5	2	1	1	1	2	32	8	4	3	2	#NULL!	18	0	1	0	2.22	36.97	1.97	68.68	#NULL!	2.04	2.04	3.15	3.93	2020-11-03	0	0	0	15	0	0	1	0	0	2021-01-12	0	0	0	0	#NULL!	0	0
1	60	2	65	4	2020-11-16	1	0	2	0	2	1	3	30	10	4	2.5	2	#NULL!	9	1	1	0	2.42	16.86	0.63	9.98	#NULL!	4.32	4.11	2.85	-0.56	2020-11-23	70	1	0	10	10	2	1	0	0	2021-01-28	0	0	0	#NULL!	#NULL!	0	25
2	5	1	42	1	2019-05-02	1	0	2	1	2	1	3	35	10	7	4	1	9	10	0	1	0	1.43	32.85	2.12	67.93	6.66	2.73	2.64	2.73	-1.03	2019-05-09	0	0	1	0	0	1	1	0	0	2019-08-13	0	0	0	0.3	10	50	75
2	6	2	34	4	2019-06-20	2	0	2	1	1	1	4	40	8	5	1.5	1	7.5	23	1	1	1	2.39	18.43	0.97	17.36	7.01	4.46	3.3	2.47	-1.13	2019-10-02	0	0	100	80	0	35	2	1	30	2019-09-24	1	30	0	0	9	50	25
2	7	1	53	2	2019-09-26	2	0	1	1	2	1	3	45	9	7	4	1	7	15	0	1	0	0.76	28.48	2.24	62.54	6.28	3.26	3.09	2.77	-0.12	2019-10-03	0	0	0	25	0	0	1	0	0	2020-01-09	0	0	0	0.4	8	50	50
2	8	2	65	3	2019-09-24	1	0	2	1	2	1	3	45	9	7	4	2	#NULL!	10	0	1	0	2.16	32.01	2.12	60.58	#NULL!	2.47	2.56	2.22	-0.77	2019-10-01	0	0	60	40	0	18	1	0	0	2019-12-17	0	0	0	0.3	#NULL!	0	25
2	9	1	49	4	2019-10-01	2	0	2	1	1	1	3	25	8.5	6.5	5	1	6	23	0	1	0	1.92	31.67	2.69	74.33	6.52	3.89	3.07	#NULL!	-0.54	2019-10-10	0	0	30	30	0	1	1	0	0	2020-01-16	0	0	1	0	7	25	50
2	10	2	43	2	2019-09-19	2	0	1	0	2	1	3	35	8	6	3.5	1	7.5	14	0	1	0	1.29	28	2.04	55.52	6.49	3.1	4.26	4.91	0	2019-10-02	10	1	0	20	0	1	1	0	0	2019-11-05	0	0	0	0	8	0	0
2	11	1	67	4	2019-12-17	2	0	1	1	1	1	3	30	7	6	2	1	6	29	0	1	0	2.44	27.06	1.87	49.56	6.18	4.13	3.37	2.5	-0.32	2019-12-21	80	1	20	40	40	2	1	0	0	2020-05-12	0	0	0	0	7.5	50	0
2	12	2	71	4	2019-10-08	2	0	2	1	2	2	3	25	12	8	4	1	8	19	0	1	0	2.61	29.92	2.54	79.11	7.42	3.39	3.38	3.69	-0.41	2019-10-15	0	0	0	0	0	1	1	0	0	2020-01-14	0	0	0	0.45	10.5	25	75
2	13	2	36	1	2019-11-28	1	0	1	1	1	2	3	45	10	6	3	3	12	35	1	1	0	2.13	27.05	3.54	94.13	10.08	4.61	5.54	6.33	-0.4	2019-12-03	40	1	70	20	0	6	1	0	0	2020-03-05	0	0	1	0	12	25	25
2	14	1	61	2	2020-01-16	2	0	1	1	1	1	4	45	8	5	2.5	1	9	27	1	0	1	1.21	30.19	1.2	35.31	7.84	4.12	4.01	3.66	-0.46	2020-01-28	0	0	40	0	0	2	1	0	0	2020-05-12	1	15	0	0.55	8.5	50	50
3	30	1	64	2	2020-01-15	1	0.3	2	1	1	1	3	20	11	6	3	2	#NULL!	19	0	0	0	0.4	31.23	1.05	35.02	#NULL!	2.75	3.22	3.03	-1.98	2020-01-22	10	1	40	0	0	0	1	0	0	2020-05-14	0	0	0	0.4	#NULL!	100	50
3	31	2	43	2	2019-08-29	1	1.5	2	1	1	1	3	40	8	5	1.5	1	8.5	14	1	1	0	1.54	27.61	1.24	36.24	6.97	#NULL!	#NULL!	#NULL!	#NULL!	2019-09-05	10	1	20	20	0	4	1	0	0	2019-12-04	0	0	1	0.2	9	0	25
3	32	2	33	4	2020-01-30	1	0	2	1	2	1	2	30	11	8	5	1	8.5	13	0	1	0	1.36	22.39	3.1	65.68	6.75	2.92	3	3.09	-0.86	2020-02-06	10	1	10	30	0	2	1	0	0	2020-05-28	0	0	0	1.05	7.5	75	100
3	33	2	41	4	2020-01-23	1	0	2	1	1	1	1	25	11	6	2	2	#NULL!	22	1	1	0	1.28	32.84	1.15	33.55	#NULL!	3.98	3.44	3.08	-1.36	2020-01-30	0	0	50	40	0	2	1	0	0	2020-06-04	0	0	0	0.4	#NULL!	0	25
3	34	2	25	1	2019-09-25	1	1.5	2	1	1	1	2	30	8	5	2	1	11	19	1	1	0	2.09	23.05	1.4	30.42	9.17	2.2	3.55	4.15	-1.46	2019-10-03	20	1	10	30	40	2	1	0	0	2020-01-30	0	0	0	0.3	11.5	25	50
3	35	1	67	4	2019-09-18	1	0	1	1	2	2	1	35	7	5	4	3	10.5	8	0	1	0	0.76	20.2	2.66	48.01	8.35	3.49	3.75	2.95	-0.81	2019-09-25	30	1	20	10	10	5	1	0	0	2020-01-16	0	0	0	0.9	11.5	50	50
3	36	1	67	1	2019-09-18	1	0	1	1	2	1	3	35	10	7	5	3	12.5	9	0	1	0	1.74	29.96	2.08	57.55	11.16	2.78	3.49	3.49	-0.72	2019-09-25	30	1	20	10	10	5	1	0	0	2020-01-16	0	0	0	2.5	13	50	50
3	37	1	35	1	2019-12-11	1	0	1	1	2	1	3	35	10	8	5	1	9	9	1	1	0	1.24	29.31	2.83	80.6	7.45	3.32	4.43	4.67	-0.74	2019-12-18	0	0	10	10	0	1	1	0	0	2020-05-07	0	0	0	0.9	9.5	75	100
3	38	1	19	1	2020-05-20	1	2	1	1	1	1	4	35	8	6	2	2	#NULL!	17	0	1	0	3.21	31.34	1.59	48.97	#NULL!	#NULL!	#NULL!	#NULL!	#NULL!	2020-06-03	20	1	40	20	0	2	1	0	0	2020-08-26	0	0	0	0.7	#NULL!	50	75
3	39	1	31	4	2020-05-14	1	0	2	1	2	1	2	20	10	7	3	2	#NULL!	9	0	1	0	1.61	27.33	2.52	66.51	#NULL!	4.8	4.02	3.86	-1.02	2020-05-28	0	0	85	40	0	9	1	0	0	2020-09-24	0	0	0	0.25	#NULL!	0	25
4	21	2	69	2	2020-02-19	1	0	1	1	1	1	3	35	12	6	2	1	9	23	0	0	0	0.53	26.49	1.12	28.57	9.12	4.12	3.45	2.77	0	2020-02-26	0	0	10	20	40	1	1	0	0	2020-06-24	0	0	0	1.53	9	0	50
4	22	1	77	4	2020-02-19	1	0	1	1	2	1	2	35	8	4	5	1	8	14	0	1	0	2.34	28.48	1.92	54.54	8.22	#NULL!	#NULL!	#NULL!	#NULL!	2020-02-26	10	1	30	50	0	1	1	0	0	2020-06-24	0	0	0	0.61	8	75	25
4	23	1	62	1	2019-12-06	1	3.5	2	1	2	2	3	35	11	7	4	1	8	10	0	1	0	0.68	34.24	1.97	64.53	6.15	#NULL!	#NULL!	#NULL!	#NULL!	2019-12-13	20	1	40	50	0	6	1	0	0	2020-03-11	0	0	0	0.4	8	0	25
4	24	2	43	4	2019-10-05	1	1.5	2	1	2	1	3	30	12	7	1.5	1	7	20	1	1	0	1.09	24.88	1.4	31.78	4.72	5.04	3.93	3.07	-0.99	2019-10-12	0	0	50	50	50	13	1	0	0	2020-01-11	0	0	1	0.15	7	0	25
4	25	1	56	4	2019-11-18	2	0	2	1	1	2	3	40	13	5	1.5	1	7	20	1	0	0	1.96	31.92	1.29	39.91	6.87	4.28	5.49	4.72	-1.21	2019-11-29	20	1	20	0	0	1	1	0	0	2020-01-25	0	0	0	0.05	8	0	50
4	26	1	69	2	2019-12-12	1	0	2	0	1	1	4	35	11	11	2	1	8	25	0	1	0	2.28	34.18	1.29	46.74	6.95	2.86	2.96	2.58	0	2019-12-19	0	0	0	30	0	10	1	0	0	2020-02-27	0	0	0	0.58	8.5	25	25
4	27	2	21	1	2019-09-28	1	0	2	1	2	1	3	35	11	7	1.5	1	9	20	1	1	0	0.8	33.77	1.36	43.92	8.72	2.27	3.02	2.77	-1.27	2019-11-01	30	1	50	0	0	3	1	0	0	2019-12-21	0	0	1	0.25	9	25	0
4	28	2	63	2	2019-10-10	1	2	1	1	2	1	4	35	10	7	3.5	1	9	15	0	1	0	2.46	33.27	1.35	40.53	8.57	#NULL!	#NULL!	#NULL!	#NULL!	2019-10-17	0	0	10	0	0	0	1	0	0	2020-02-06	0	0	0	0.45	9	0	25
4	29	2	26	2	2019-07-25	1	0	2	1	1	1	4	35	17	13	1.5	1	9	40	0	1	0	1.51	25.1	0.99	24.94	7.48	2.34	3.01	2.68	-1.45	2019-07-30	30	1	40	20	0	5	1	0	0	2019-10-24	0	0	1	0.43	9	0	0
4	50	2	63	2	2020-06-24	1	0	2	0	1	1	4	40	17	6	2	1	8	20	0	1	0	0.91	22.61	1.29	28.47	6.8	3.21	2.75	2.45	-1.69	2020-07-07	10	1	70	20	60	7	2	1	25	2020-09-20	1	30	0	0.6	8	0	75
5	40	1	59	2	2019-11-06	1	0	2	0	2	1	4	35	13	8	3	1	8.5	15	0	1	1	1.43	26.58	1.6	39.9	7.75	3.59	3.09	2.6	-1.61	2019-11-13	0	0	0	0	0	2	0	0	0	2020-02-05	1	30	1	2	8	0	0
5	41	2	46	1	2020-05-02	1	1.3	2	1	2	2	3	40	10	8	2	1	10	12	1	0	0	1.54	32.53	1.39	43.84	8.97	2.96	2.83	#NULL!	0.63	2020-02-12	0	0	0	0	0	8	0	0	0	2020-05-05	0	0	1	0.3	10	0	25
5	42	2	63	4	2020-03-04	1	0	2	0	1	2	3	40	12	8	2	1	7	17	1	1	0	2.74	25.05	1.07	25.14	#NULL!	4.99	3.95	3.43	-1.14	2020-03-11	0	0	0	0	0	2	1	0	0	2020-06-05	0	0	0	0.3	7	50	25
5	52	2	42	3	2020-05-29	1	1	2	0	1	2	3	35	10	8	2.5	1	9	18	1	0	0	0.97	30.76	-0.02	13.96	8	4.44	3.85	2.92	-1.29	2020-06-06	0	0	0	0	0	11	1	0	0	2020-09-01	0	0	0	0.3	9	25	50
5	53	2	44	4	2020-06-24	1	0	2	0	2	1	3	40	8	7	2	1	8	5	0	#NULL!	0	#NULL!	20.91	0.96	18.51	#NULL!	4.46	3.9	3.46	-0.87	2020-07-01	0	0	0	0	0	1	1	0	0	2020-09-15	0	0	0	3.5	7.5	50	0
5	54	1	43	4	2020-05-29	1	0	2	1	2	2	2	40	10	8	2	1	6.5	5	0	1	0	1.66	25.52	1.89	43.91	#NULL!	4.11	4.22	3.44	-0.22	2020-06-06	0	0	30	12	0	8	1	0	0	2020-09-08	0	0	0	1.8	6.5	25	25
5	55	2	53	1	2020-05-29	1	0	2	0	1	1	3	45	9	9	2	1	10	17	1	1	0	3.12	27.87	0.56	18.02	#NULL!	#NULL!	#NULL!	#NULL!	#NULL!	2020-06-06	1	1	8	0	0	28	1	0	0	2020-07-09	0	0	0	0.3	10.5	50	25
5	56	2	67	4	2020-05-29	1	0	2	0	2	1	3	40	9	8	2.5	1	7	6	0	1	0	2.52	25.45	0.7	17.23	7.06	3.83	3.94	3.04	0	2020-06-06	0	0	0	0	0	10	1	0	0	2020-08-24	0	0	0	0.75	6.5	0	0
5	57	2	21	1	2020-09-22	1	1.5	2	1	1	1	3	35	9	7	3	3	#NULL!	33	0	1	0	2	23.86	1.26	32.35	#NULL!	3.74	3.24	2.82	-2.32	2020-09-29	0	0	30	30	40	6	1	0	0	2020-01-05	0	0	0	0	11	0	0
5	58	2	74	1	2020-10-13	1	1.5	1	0	1	1	3	35	7	7	3	2	#NULL!	25	0	0	0	0.55	43.42	0.75	34.68	#NULL!	3.27	3.51	3.35	-1.17	2020-10-20	0	0	20	80	80	6	1	0	0	2021-01-26	0	0	0	0	#NULL!	50	50
6	16	1	49	1	2019-10-29	1	3.5	2	1	2	2	4	25	12	7	3	2	#NULL!	8	0	0	0	0.8	28.59	1.96	52.43	#NULL!	2.6	3.5	3.28	-0.57	2019-11-07	0	0	20	0	0	2	1	0	0	2020-02-04	0	0	0	0	11	0	0
6	17	2	72	3	2019-12-10	1	0.6	2	1	2	1	4	35	10	6	3	1	8	5	0	1	0	2.33	29.09	2.13	59.2	8.02	3.11	2.36	1.99	-1.62	2019-12-17	0	0	0	0	0	5	1	0	0	2020-03-10	0	0	0	0	9	0	0
6	18	1	49	4	2020-01-23	1	1	1	1	1	1	3	35	8	4	2	1	9	21	0	1	0	2.39	#NULL!	#NULL!	#NULL!	#NULL!	#NULL!	#NULL!	#NULL!	#NULL!	#NULL!	#NULL!	#NULL!	#NULL!	#NULL!	#NULL!	#NULL!	#NULL!	1	#NULL!	#NULL!	#NULL!	#NULL!	#NULL!	#NULL!	#NULL!	#NULL!	#NULL!
6	19	1	50	1	2020-02-11	1	0.4	2	1	1	2	4	35	8	7	3	3	8	19	1	1	0	1.97	26.61	1.86	45.55	#NULL!	3.92	4.48	5.13	-0.93	2020-02-24	0	0	15	28	0	4	1	0	0	2020-05-19	0	0	1	0	8	0	0
6	43	1	40	1	2020-06-04	1	2.1	1	1	2	1	2	25	8	7	3	2	#NULL!	8	0	1	0	2.35	30.05	1.5	40.36	#NULL!	2.86	3.34	2.74	-0.95	2020-06-16	0	0	14	26	0	4	1	0	0	2020-09-08	0	0	0	0.3	#NULL!	25	25
6	44	2	37	2	2020-05-28	1	1.3	2	1	2	1	3	25	10	7	3	2	#NULL!	13	0	1	0	1.39	30.16	1.91	56.3	#NULL!	2.93	3.05	3.16	0.26	2020-06-09	0	0	20	26	0	3	1	0	0	2020-08-18	0	0	0	0.3	#NULL!	0	0
6	45	1	40	2	2020-06-04	1	1.5	1	1	1	1	2	25	9	7	2	2	#NULL!	12	0	1	0	1.1	28.35	1.26	32.24	#NULL!	3.39	3.16	2.94	-0.9	2020-06-16	76	1	17	23	0	3	1	0	0	2020-09-08	0	0	0	0.5	#NULL!	25	25
6	46	2	55	4	2020-08-13	1	0	2	1	1	2	1	35	10	8	2	1	7	14	1	1	0	1.03	19.54	0.93	18.56	6.85	3.64	3.52	3.17	-0.71	2020-08-20	12	1	18	0	0	1	1	0	0	2020-11-17	0	0	0	0	7	25	0
6	47	1	76	1	2020-06-26	1	1.4	1	1	1	2	4	35	9	7	4	1	9	13	0	1	0	1.54	37.43	1.99	71.79	8.3	4.01	3.9	4.01	-1.15	2020-07-02	0	0	9	0	0	1	1	0	0	2020-10-08	0	0	1	0.3	10	0	0
6	48	2	37	2	2020-08-18	2	0	1	1	2	1	3	20	7	5	3	2	#NULL!	8	0	1	0	0.97	22.37	0.48	11.07	#NULL!	3.77	3.63	3.07	-1.54	2020-08-26	0	0	35	0	0	6	1	0	0	2021-01-14	0	0	0	0	#NULL!	0	0
		1 = male		1 = CI		1 = pilot drill		1 = Nobel Biocare	1 = no, adaptation required	1 = CTG	1 = NP	1 = 8 mm	Ncm				1 = TempShell®				1 = yes	1 = yes												1 = yes					0 = no	1 = yes			1 = yes		1 = yes
		2 = female		2 = LI		2 = fully guided		2 = Dental lab	2 = yes	2 = CMX (FibroGide®)	2 = RP	2 = 10 mm					2 = Healing abutment				0 = no	0 = no												0 = no					1 = yes	0 = no			0 = no		0 = no
				3 = C								3 = 11.5 mm																											2 = maybe
				4 = PM								4 = 13 mm
[truncated: 50 more columns]
